# Supplementary material for: Glycophenotyping of osteoarthritic cartilage and chondrocytes by RT-qPCR, mass spectrometry, histochemistry with plant/human lectins and lectin localization with a glycoprotein
Source: Arthritis Res Ther. 2013 Oct 4;15(5):R147. doi: 10.1186/ar4330 (PMC3978707; doi:10.1186/ar4330)
Supplement: Additional file 2: Table S2 — MIQE checklist of RT-qPCR assays. [file ar4330-S2.xls]

## Sheet: Sheet1
Sample/Template	details
Source	Cultured human chondrocytes, isolated enzymatically from osteoarthritis patients
Method of preservation	No preservation; Total RNA was extracted directly from PBS washed cell layers
Storage time (if appropriate)	RNA was stored at -80°C and reverse transcribed into cDNA within one month. cDNA was stored at -80°C and analyzed within 6 months.
Handling	----
Extraction method	Column based extraction method (NucleoSpin RNA II Kit (Macherey-Nagel, D)).
RNA: DNA-free	All primer pairs used are intron-spanning primers. The RNA extraction protocol included on-column DNA digestion. Using microfluidics (Bioanalyzer), the quality of each RNA preparation was verified. 'Minus RT controls' were prepared from random RNA samples.
Concentration	All RNA preparations were quantified using microfluidics (Bioanalyzer).
RNA: integrity	Integrity of RNA each preparation was verified using microfluidics (Bioanalyzer).
Inhibition-free	Not all samples were tested for the absence of inhibitors. However, a representative set of samples was used to control for the absence of inhibitors using dilution series of target genes.
Assay optimisation/validation
Accession numbers
MGAT1	NM_002406
MGAT2	NM_002408
MGAT3	NM_002409
MGAT4A	NM_012214
MGAT4B	NM_014275
MGAT5	NM_002410
MGAT5B	NM_144677
MAN1	NM_020379
MAN2	NM_002372
FUT8	NM_178155
GALNT	NM_020474
B3GNT	NM_006577
GCNT1	NM_001490
FUT1	NM_000148
3OST	NM_005114
ST6GAL1	NM_003032
ST6Gal2	NM_032528
ST3Gal3	NM_174963
ST3Gal4	NM_006278
ST3Gal6	NM_006100
ST3GAL1	NM_003033
ST3GAL2	NM_006927
ST6GalNAc1	NM_018414
ST6GalNAc2	NM_006456
ST6GalNAc3	NM_152996
ST6GalNAc4	NM_175039
B4GALNT3	NM_173593
GAPDH	NM_002046
Amplicon details
MGAT1	142 bp
MGAT2	147 bp
MGAT3	132 bp
MGAT4A	176 bp
MGAT4B	120 bp
MGAT5	197 bp
MGAT5B	79 bp
MAN1	204 bp
MAN2	104 bp
FUT8	98 bp
GALNT	177 bp
B3GNT	175 bp
GCNT1	127 bp
FUT1	99 bp
3OST	104 bp
ST6GAL1	116 bp
ST6Gal2	95 bp
ST3Gal3	113 bp
ST3Gal4	88 bp
ST3Gal6	102 bp
ST3GAL1	93 bp
ST3GAL2	115 bp
ST6GalNAc1	95 bp
ST6GalNAc2	125 bp
ST6GalNAc3	97 bp
ST6GalNAc4	96 bp
B4GALNT3	144bp
GAPDH	165 bp
Primer sequence
	forward	reverse
MGAT1	GGTGGAGTTGGTGGGTCATC	GAGGAGAGGTCTTGCTTGCC
MGAT2	CTGCTGCTGGACTCACTTC	AATGCTGAAAGGAAAGAACACC
MGAT3	ATGGAGGAGAAGAGAATGGATATG	GAGGGAAACAGGAGCAAGC
MGAT4A	CTTCCTTCCTTACTTTGTCTTGG	TGCTCCTACACGCTTGAAC
MGAT4B	AGACGGAGACGGCAATCG	AGGTGTGGCAGGTGATGG
MGAT5	GAACAAACTCAACCAACTCCAC	CACTCCATAGTCTGCGTAGC
MGAT5B	GGAAGATAATGGTCAGAAGATGC	AGAGTGAAGAAGCCGATGC
MAN1	CCCGCTCAGACACCAAAC	TCCGACAGTATTTCTCCAAGG
MAN2	GACTCTTACTCTCCTGATACCTTC	TACCTTGGCTCCGCACTC
FUT8	GGTTCAGCGGAGAATAACATATC	GACAGCCATAGCCACAGC
GALNT	TAATTTCTCCAGGTGTTACAAAGG	ACTGATTCGTTTCCACATTTCG
B3GNT	AATAAAGTTGTTGGGTATCCTGATG	CTTCTCTTGCTCTCGGTTCC
GCNT1	CAGAGCAGGTAGCAAGGC	TTGGCACAGGTCACATCTTC
FUT1	AACTCTCCCTCTGGTCTACTC	TGGTGAATGCTTGCTCTGG
3OST	CCTCGGCGATTCCTTGTC	TCACTAACTGCTTCTCCATCC
ST6GAL1	AGGTGTGCTGTTGTGTCG	TGTTGGAAGTTGGCTGTGG
ST6Gal2	CGTGGTTATGAGAAAGATGTTGG	GAACTGTCAATGAAGTGATGGC
ST3Gal3	GAATCCTCAACCCATATTTCATCC	CACTGCCACACTGCCAAG
ST3Gal4	TTGGCTCTGGTCCTGGTC	ACGGCTCCTTCTTCTCTGG
ST3Gal6	ATTCCTGAGTGCTGTCTTCC	ATCTTATTTCTCCGTTTCATTTCC
ST3GAL1	CATCCTCTCGGTCATCTTCTC	CAGTAGTGGTGCCAGTTCC
ST3GAL2	GGACGGGCACAACTTCATC	CAGGTTCTTGGCACTCTCAG
ST6GalNAc1	TCTGGCTGTCCTGGTCTTC	TAATGTTCTCTGTGCGTTGATG
ST6GalNAc2	CCAAGTCATCGCCTCCAC	TCAGAATGCCTCCGTTGC
ST6GalNAc3	GATACCATTCTCCTACACATACAG	AAGGTCACAGTCCAGTTGC
ST6GalNAc4	GGCTTTGAGGCGGATGTG	CTGGAAGTAGTGTGAATAGTTGC
GAPDH	GGAGTCCACTGGCGTCTTCAC	GAGGCATTGCTGATGATCTTGAGG
Probe sequence*	no probes used
In silico	All primers were subjected to BLAST analysis
empirical	Primers were used at 100 nM
Priming conditions	For cDNA synthesis, random RT primers were used as provided by the manufacturer (High Capacity cDNA Reverse Transcription Kit (Applied Biosystems, Austria)).
PCR efficiency	qPCR efficiencies were determined using dilution series of cDNA prepared from chondrocyte mRNA, unless low expression levels did not allow to generate dilution curves. Used efficiencies are given below in %.
MGAT1	103.6
MGAT2	96.4
MGAT3	105.3
MGAT4A	100
MGAT4B	100
MGAT5	100
MGAT5B	100
MAN1	97
MAN2	107.7
FUT8	102.4
GALNT	102.3
B3GNT	110
GCNT1	94.9
FUT1	99.1
3OST	92.6
ST6GAL1	103.6
ST6Gal2	100
ST3Gal3	98.5
ST3Gal4	100
ST3Gal6	100
ST3GAL1	98.5
ST3GAL2	100
ST6GalNAc1	100
ST6GalNAc2	100
ST6GalNAc3	100
ST6GalNAc4	106
GAPDH	97
Linear dynamic range	The dynamic range of the primers was spanning unknown targets as determined by dilution curves.
Limits of detection	LODs were not determined in this study.
Intra-assay variation	The intra-assay variation was below one Cq.
RT/PCR
Protocols	RT: equal RNA quantities were reverse transcribed into cDNA using the High Capacity cDNA Reverse Transcription Kit (Applied Biosystems, Austria; LOT#: 4368814). qPCR: reactions were performed in 25 µl reaction mixtures containing 1 µl cDNA, 12.5 µl SensiMix SYBR Green Master Mix (GenXpress, Austria; LOT#: SMP-110E), 100 nM primers (Metabion, Martinsried, D), and nuclease-free water to 25 µl, and …
Reagents	see above.
Duplicate RT	Replicates of the RT step were not performed in this study.
NTC	NTCs were included in each run. The absence of both amplification and melting curve peaks were mandatory for the acceptance of the run.
NAC	Minus RT controls were prepared from randomly selected RNA samples.
Positive control	Inter-run calibrators were not used.
Data analysis
Specialist software	Data were analyzed using the StepOnePlus software (Applied Biosystems) considering both amplification efficiencies and normalization to GAPDH as reference gene.
Statistical justification	Primary chondrocytes (PCs) were isolated from 5 donors and cultured and analyzed seperately. All qPCR reactions were performed in duplicate. Data were exported to Microsoft Excel and analyzed using the integrated statistic tools. p-values < 0.05 were considered significant.
Transparent, validated normalisation	mRNA expression levels were calculated as relative copy numbers with respect to the expression of glyceraldehyde-3-phosphate-dehydrogenase (GAPDH) set at 1000.
